# Supplementary material for: Sex-Specific Differences in Gut Microbiota Composition in Adult Patients with Bronchial Asthma
Source: Biomedicines. 2026 Jan 8;14(1):125. doi: 10.3390/biomedicines14010125 (PMC12838268; doi:10.3390/biomedicines14010125)
Supplement: Supplementary file 1 [file biomedicines-14-00125-s001.zip]

Archive with 1 entries (1 files):
- biomedicines-3994161-supplementary.pdf
